# Supplementary material for: Association of high-estimated glomerular filtration rate with the severity of ischemic stroke during non-vitamin K antagonist oral anticoagulants therapy: a nationwide cohort study
Source: Front Neurol. 2023 Dec 1;14:1277855. doi: 10.3389/fneur.2023.1277855 (PMC10722199; doi:10.3389/fneur.2023.1277855)
Supplement: Supplementary file 1 [file Data_Sheet_1.xlsx]

## Sheet: Supplementary table 1
Supplementary Table 1. Comparison of kidney function according to stroke severity (sensitivity analysis)
	mild stroke severity (NIHSS<8)	Moderate to severe stroke severity (NIHSS≥8)	P†	Unadjusted OR (95% CI)	P	Adjusted OR (95% CI)	P‡
Number of patients	1438	941
eGFR, mL/min/1.73m2 (MDRD)			0.0008
≥90	403 (28.0)	291 (30.9)		1(Ref)		1(Ref)
60-89	698 (48.5)	389 (41.3)		0.77 (0.63-0.94)	0.0093	0.75 (0.61-0.93)	0.0074
30-59	300 (20.9)	245 (26.0)		1.13 (0.90-1.42)	0.2864	0.92 (0.72-1.17)	0.4925
<30	37 (2.6)	16 (1.7)		0.60 (0.33-1.10)	0.0971	0.37 (0.20-0.71)	0.0027
† P-value by Chi-square test
‡ P-value by logistic regression (adjusted for age, sex, history of hypertension, diabetes mellitus, hyperlipidemia, congestive heart failure, peripheral artery disease, coronary heart disease, previous stroke history, current smoke, and Lab results (WBC, Hb, HCT, PLT, INR, LDL))
NIHSS, National Institutes of Health Stroke Scale; OR, odds ratio; CI, confidence interval; eGFR, estimated glomerular filtration rate ; MDRD, Modification of Diet in Renal Disease.

## Sheet: Supplementary table 2
Supplementary Table 2. Predictors for moderate to severe stroke severity in patients with non-vitamin K antagonist oral anticoagulants (sensitivity analysis)
Variations	Univariate model		Multivariate model
	OR (95% CI)	P-value	OR (95% CI)	P-value
Kidney function (MDRD)
eGFR (mL/min/1.73m2, per 10 unit increase)	1.01 (0.98-1.04)	0.4718	1.03 (1.00-1.06)	0.0503
Age (per 10 unit increase)	1.35 (1.23-1.49)	<0.001	1.32 (1.18-1.47)	<0.001
Male	0.57 (0.48-0.68)	<0.001	0.62 (0.52-0.74)	<0.001
Hypertension	0.93 (0.74-1.16)	0.5091	0.89 (0.70-1.13)	0.3201
Diabetes mellitus	0.89 (0.75-1.05)	0.1759	0.93 (0.78-1.11)	0.4398
Hyperlipidemia	0.78 (0.66-0.92)	0.0036	0.79 (0.66-0.94)	0.0083
Congestive heart failure	1.62 (1.12-2.34)	0.0101	1.51 (1.03-2.20)	0.034
Coronary heart disease	1.06 (0.86-1.32)	0.5756	1.09 (0.88-1.37)	0.422
Peripheral artery disease	0.98 (0.42-2.28)	0.9667	0.99 (0.42-2.35)	0.9905
Previous TIA/stroke history	1.02 (0.87-1.21)	0.7769	1.15 (0.96-1.37)	0.1232
Active cancer	0.81 (0.52-1.24)	0.3279	0.88 (0.56-1.36)	0.5538
Current smoker	0.74 (0.54-1.01)	0.0549	1.10 (0.79-1.54)	0.5553
History of NOAC			0.41 (0.17-1.00)	0.0506
Apixaban	0.79 (0.66-0.95)	0.0117	0.41 (0.17-1.00)	0.0506
Dabigatran	1.16 (0.91-1.46)	0.231	0.60 (0.24-1.50)	0.2755
Edoxaban	0.89 (0.74-1.07)	0.2297	0.45 (0.18-1.11)	0.0824
Ribaroxaban	1.29 (1.07-1.55)	0.007	0.59 (0.24-1.45)	0.2533
Stroke subtype
Large artery atherosclerosis	1(Ref)		1(Ref)
Small vessel occlusion	0.01 (0.00-0.24)	0.0034	0.02 (0.00-0.28)	0.004
Cardioembolism	0.93 (0.60-1.45)	0.7518	0.90 (0.57-1.42)	0.651
Other Etiology	1.31 (0.33-5.23)	0.6995	1.21 (0.29-4.97)	0.793
Undetermined	0.38 (0.24-0.62)	<0.001	0.37 (0.23-0.61)	<0.001
‡ P-value by logistic regression (adjusted for age, sex, history of hypertension, diabetes mellitus, hyperlipidemia, congestive heart failure, peripheral artery disease, coronary heart disease, previous stroke history, current smoke, and Lab results (WBC, Hb, HCT, PLT, INR, LDL))
OR, odds ratio; CI, confidence interval; eGFR, estimated glomerular filtration rate ; MDRD, Modification of Diet in Renal Disease; TIA, transient ischemia attack; NOAC, non-vitamin K antagonist oral anticoagulants.

## Sheet: Supplementary table 3
Supplementary Table 3-1. Comparison of kidney function according to stroke severity at discharge (mRS≥3)
	mRS<3	mRS≥3	P†	Unadjusted OR (95% CI)	P	Adjusted OR (95% CI)	P‡
Number of patients	1123	1255
eGFR, mL/min/1.73m2 (Cockroft-Gauld)			<0.001
≥90	239 (21.3)	299 (23.8)		1(Ref)		1(Ref)
60-89	569 (50.7)	532 (42.4)		0.75 (0.61-0.92)	0.006	0.69 (0.55-0.87)	0.001
30-59	293 (26.1)	380 (30.3)		1.04 (0.83-1.30)	0.757	0.68 (0.53-0.88)	0.003
<30	22 (2.0)	44 (3.5)		1.60 (0.93-2.74)	0.088	0.83 (0.46-1.49)	0.533
† P-value by Chi-square test
‡ P-value by logistic regression (adjusted for age, sex, history of hypertension, diabetes mellitus, hyperlipidemia, congestive heart failure, peripheral artery disease, coronary heart disease, previous stroke history, current smoke, and Lab results (WBC, Hb, HCT, PLT, INR, LDL))
NIHSS, National Institutes of Health Stroke Scale; OR, odds ratio; CI, confidence interval; eGFR estimated glomerular filtration rate ; MDRD, Modification of Diet in Renal Disease.
Supplementary Table 3-2. Comparison of kidney function according to death at discharge
	mRS<6	mRS=6	P†	Unadjusted OR (95% CI)	P	Adjusted OR (95% CI)	P‡
Number of patients	2273	105
eGFR, mL/min/1.73m2 (Cockroft-Gauld)			0.456
≥90	517 (22.7)	21 (20.0)		1(Ref)		1(Ref)
60-89	1057 (46.5)	44 (41.9)		1.02 (0.60-1.74)	0.928	1.06 (0.61-1.82)	0.847
30-59	637 (28.0)	36 (34.3)		1.39 (0.80-2.41)	0.24	1.00 (0.56-1.77)	0.988
<30	62 (2.7)	4 (3.8)		1.59 (0.53-4.78)	0.41	0.97 (0.31-3.05)	0.963
† P-value by Chi-square test
‡ P-value by logistic regression (adjusted for age, sex, history of hypertension, diabetes mellitus, hyperlipidemia, congestive heart failure, peripheral artery disease, coronary heart disease, previous stroke history, current smoke, and Lab results (WBC, Hb, HCT, PLT, INR, LDL))
NIHSS, National Institutes of Health Stroke Scale; OR, odds ratio; CI, confidence interval; eGFR estimated glomerular filtration rate ; MDRD, Modification of Diet in Renal Disease.

## Sheet: Supplementary table 4
Supplementary Table 4-1. Predictors for moderate to severe stroke severity at discharge in patients with non-vitamin K antagonist oral anticoagulants (mRS≥3)
Variations	Univariate model		Multivariate model
	OR (95% CI)	P-value	OR (95% CI)	P-value
Kidney function (Cockroft-Gauld)
eGFR (mL/min/1.73m2, per 10 unit increase)	0.99 (0.96-1.02)	0.36	1.04 (1.00-1.07)	0.057
Age (per 10 unit increase)	1.87 (1.68-2.07)	<0.001	1.74 (1.55-1.95)	<0.001
Male	0.43 (0.36-0.51)	<0.001	0.48 (0.40-0.59)	<0.001
Hypertension	1.35 (1.07-1.69)	0.01	1.12 (0.86-1.44)	0.405
Diabetes mellitus	1.17 (0.99-1.39)	0.063	1.21 (1.00-1.47)	0.045
Hyperlipidemia	0.93 (0.79-1.10)	0.41	0.87 (0.72-1.05)	0.146
Congestive heart failure	1.22 (0.84-1.77)	0.288	0.94 (0.63-1.41)	0.77
Coronary heart disease	1.25 (1.01-1.54)	0.043	1.45 (1.14-1.84)	0.002
Peripheral artery disease	1.16 (0.51-2.66)	0.719	1.23 (0.51-2.97)	0.64
Previous TIA/stroke history	1.25 (1.07-1.47)	0.006	1.44 (1.19-1.73)	<0.001
Active cancer	1.56 (1.02-2.39)	0.04	1.69 (1.06-2.68)	0.027
Current smoker	0.52 (0.39-0.71)	<0.001	1.01 (0.72-1.41)	0.962
History of NOAC
Apixaban	1.15 (0.97-1.37)	0.112	0.34 (0.12-0.93)	0.036
Dabigatran	0.96 (0.76-1.22)	0.754	0.36 (0.13-1.00)	0.049
Edoxaban	0.88 (0.73-1.06)	0.169	0.29 (0.11-0.80)	0.016
Ribaroxaban	0.96 (0.80-1.15)	0.676	0.31 (0.11-0.85)	0.023
Stroke subtype
Large artery atherosclerosis	1(Ref)		1(Ref)
Small vessel occlusion	0.27 (0.12-0.64)	0.003	0.34 (0.14-0.82)	0.017
Cardioembolism	0.98 (0.63-1.53)	0.938	1.07 (0.66-1.72)	0.789
Other Etiology	0.96 (0.24-3.82)	0.951	0.73 (0.17-3.12)	0.667
Undetermined	0.93 (0.58-1.50)	0.779	0.99 (0.60-1.64)	0.969
OR, odds ratio; CI, confidence interval; eGFR, estimated glomerular filtration rate ; MDRD, Modification of Diet in Renal Disease; TIA, transient ischemia attack; NOAC, non-vitamin K antagonist oral anticoagulants.
Supplementary Table 4-2. Predictors for death at discharge in patients with non-vitamin K antagonist oral anticoagulants
Variations	Univariate model		Multivariate model
	OR (95% CI)	P-value	OR (95% CI)	P-value
Kidney function (Cockroft-Gauld)
eGFR (mL/min/1.73m2, per 10 unit increase)	0.94 (0.86-1.01)	0.103	0.96 (0.89-1.04)	0.327
Age (per 10 unit increase)	1.85 (1.42-2.41)	<0.001	1.66 (1.26-2.19)	<0.001
Male	0.46 (0.31-0.70)	<0.001	0.61 (0.40-0.93)	0.021
Hypertension	0.84 (0.50-1.42)	0.515	0.66 (0.39-1.11)	0.117
Diabetes mellitus	1.23 (0.82-1.83)	0.315	1.38 (0.93-2.06)	0.112
Hyperlipidemia	0.91 (0.61-1.35)	0.64	0.90 (0.61-1.35)	0.617
Congestive heart failure	1.83 (0.90-3.71)	0.096	1.52 (0.75-3.09)	0.243
Coronary heart disease	1.25 (0.77-2.02)	0.373	1.25 (0.78-2.01)	0.36
Peripheral artery disease	0.98 (0.13-7.37)	0.987	1.63 (0.31-8.58)	0.562
Previous TIA/stroke history	1.03 (0.70-1.52)	0.883	1.14 (0.76-1.69)	0.525
Active cancer	2.07 (0.98-4.40)	0.057	2.66 (1.27-5.57)	0.01
Current smoker	0.31 (0.10-0.99)	0.048	0.68 (0.23-1.97)	0.474
History of NOAC
Apixaban	0.98 (0.64-1.50)	0.935	1.35 (0.08-24.05)	0.838
Dabigatran	1.31 (0.78-2.20)	0.316	2.10 (0.12-37.94)	0.615
Edoxaban	0.88 (0.56-1.39)	0.585	1.30 (0.07-23.17)	0.86
Ribaroxaban	1.01 (0.65-1.57)	0.967	1.45 (0.08-25.82)	0.802
Stroke subtype
Large artery atherosclerosis	1(Ref)		1(Ref)
Small vessel occlusion	0.19 (0.01-3.57)	0.264	0.27 (0.02-4.87)	0.376
Cardioembolism	0.79 (0.32-1.93)	0.6	0.88 (0.36-2.16)	0.78
Other Etiology	0.75 (0.03-17.03)	0.857	0.44 (0.02-10.11)	0.609
Undetermined	0.48 (0.17-1.33)	0.157	0.53 (0.19-1.45)	0.217
OR, odds ratio; CI, confidence interval; eGFR, estimated glomerular filtration rate ; MDRD, Modification of Diet in Renal Disease; TIA, transient ischemia attack; NOAC, non-vitamin K antagonist oral anticoagulants.
